# Supplementary material for: Knowledge, attitudes and practices towards malaria in a peri-urban Cameroonian village: Persistent silent transmission despite satisfactory awareness
Source: PLoS One. 2026 May 27;21(5):e0348617. doi: 10.1371/journal.pone.0348617 (PMC13215510; doi:10.1371/journal.pone.0348617)
Supplement: S1 Dataset — (XLSX) [file pone.0348617.s001.xlsx]

## Sheet: Feuil1
sex	maison	ages	trophozoites	gametocytes
F	terre	14
F	terre	22	1285.2	3
M	terre	51
M	terre	35	142.1
F	terre	26
F	terre	5
F	terre	6	740.3
M	terre	35		1
M	terre	2
F	terre	3
F	terre	74	1073.2
F	terre	20
F	terre	3
F	terre	27
F	semi	10
F	semi	48
F	semi	13	1725
M	semi	51
M	semi	9
F	semi	10
M	semi	60
F	terre	18	2696.3
F	terre	63
F	terre	26
F	terre	27
M	terre	3
M	terre	10
M	terre	35
F	terre	80
M	dur	8	174.7	2
F	dur	26
F	dur	11
F	dur	2
M	dur	10
F	dur	18
F	dur	13
M	dur	53
M	dur	13	7812
F	dur	3
M	terre	17
M	terre	16	685.4
F	terre	2
M	terre	11	345.3
F	terre	17
F	dur	16
M	dur	22
F	dur	40
M	dur	31	772.1
F	terre	63
F	terre	40	1765
M	terre	64
M	terre	9	907.1
F	terre	3
F	terre	65
M	terre	4	178
M	terre	10
F	terre	30
F	terre	77
M	terre	36
F	semi	42
F	semi	15
F	semi	35	596.5	7
F	semi	35
M	semi	43
F	semi	85
F	semi	59
F	dur	16 mois
F	dur	39
F	dur	24
M	dur	26
F	dur	14
F	dur	23	921.7
F	dur	2
F	dur	11	375.9
F	dur	16
F	dur	5
F	dur	4
M	dur	6
M	dur	10	128.4
F	dur	85
F	dur	59
M	dur	14
F	dur	3
F	dur	3
M	dur	40
F	dur	15
M	dur	2
M	dur	14
M	dur	10
F	dur	32	848.9
F	terre	26
F	terre	49
F	terre	10	188.3	1
M	terre	9mois
M	terre	13
F	terre	8
M	dur	27
F	dur	54
F	dur	15
M	dur	54
M	dur	13	374.2
F	dur	15	590.8
M	dur	9
F	dur	26
F	dur	38
F	dur	5
M	dur	14mois
F	dur	3
M	dur	6
F	dur	38
M	dur	44	194.4
M	semi	10
F	semi	17	864.8
F	semi	15		4
F	semi	43	623.9
F	semi	12
M	dur	16
F	dur	49
M	dur	11
F	dur	16	2461.6
F	dur	19
F	dur	3
F	terre	26	1056.3
M	terre	4
F	terre	26	744.3
F	terre	6
M	terre	26
M	dur	8
F	dur	11
M	dur	8	6322
M	terre	28
M	terre	17
F	terre	23
F	terre	70
F	semi	7	298.2
F	semi	34
M	semi	10mois
F	semi	19
M	terre	8	629.9	2
F	terre	53	142.1
F	terre	11
F	terre	16
F	semi	3	1567
F	semi	20	4
M	semi	10
F	semi	50
F	semi	17
M	terre	6	156.9
F	terre	4
F	terre	5
M	terre	10	135
F	terre	34
M	terre	12
F	terre	17
M	terre	11	2689.5	5
M	terre	13
F	terre	10mois
M	terre	7	1447.1
F	terre	67
M	terre	22
F	terre	19	359.1
M	terre	15
M	terre	22
M	terre	50
M	terre	15
M	semi	20
F	semi	38	196.3
F	semi	15
F	semi	6
M	terre	19
M	terre	17
M	terre	68	312
F	terre	63
M	terre	15	564.5
F	dur	8	124
M	dur	3
F	dur	18
M	dur	12	1784
M	terre	2	216.8
F	terre	4
F	terre	6mois
F	terre	26
F	terre	23
M	dur	70
F	semi	46
M	semi	64	179.5
M	semi	32
M	semi	44
M	semi	8	167.1
F	semi	14
M	semi	7	2169
M	semi	5
F	semi	17	372.4
F	semi	10
F	semi	49
M	semi	15mois
F	semi	19
F	semi	14
F	dur	70	484.6
M	dur	81
F	semi	82
M	semi	54
M	semi	21
F	aluminium
M	aluminium	5	142.8
F	dur	3
F	dur	3
M	dur	13	154.2
F	dur	2
F	dur	27
M	dur	9	1456.7
M	dur	7
F	dur
F	dur	3
F	dur	80
F	terre	32
M	terre	13	558.1
F	terre	11
M	terre	11
F	terre	43	167.3	2
M	terre	19
F	terre	16	1467
M	terre	74
M	terre	37	134
M	dur	10
M	dur	44	275.9
F	dur	21
F	dur	21
F	dur	18
M	dur	60
M	terre	11
F	terre	62
F	semi	63	127.9
F	dur	69
M	terre	73
F	semi	5	209.4
F	semi	6
M	semi	12
M	semi	2
M	semi	69
F	terre	6
M	terre	13
F	terre	11
F	terre	15	268.3
F	terre	6
M	terre	10
M	terre	21	780.1
F	terre	71
F	terre	19		1
