# Supplementary material for: Knowledge, attitudes and practices towards malaria in a peri-urban Cameroonian village: Persistent silent transmission despite satisfactory awareness
Source: PLoS One. 2026 May 27;21(5):e0348617. doi: 10.1371/journal.pone.0348617 (PMC13215510; doi:10.1371/journal.pone.0348617)
Supplement: S2 Dataset — (XLSX) [file pone.0348617.s002.xlsx]

## Sheet: KAP
ages	sexe	house_type	roof_type	eave	ceiling	holes_walls	windows_prop_closed	doors_prop_closed	Nbr_bedrooms	occupation	education	Nbr_people	children<5years	trophozoites
70	F	hard	aluminium	YES	NO	NO	NO	NO	3	trade	s	5	0	0
28	M	terre	aluminium	NO	NO	NO	NO	NO	4	student	u	8	3	0
34	F	semi-hard	aluminium	NO	NO	NO	NO	NO	6	trade	s	13	1	0
53	F	earth	aluminium	NO	NO	NO	YES	YES	4	agriculture	p	9	2	142.1
50	F	semi-hard	aluminium	NO	YES	NO	NO	NO	5	agriculture	P	9	2	0
34	F	earth	aluminium	NO	NO	YES	YES	NO	5	Household	s	11	4	0
67	F	earth	aluminium	NO	NO	YES	YES	NO	4	trade	p	12	1	0
50	M	earth	aluminium	NO	NO	NO	YES	NO		trade	s	3	0	0
65	M	semi-hard	aluminium	NO	NO	NO	YES	NO	3	agriculture	s	2	0	0
19	M	earth	aluminium	NO	NO	NO	NO	NO	3	student	s	4	0	0
63	F	earth	aluminium	NO	NO	YES	YES	NO	4	trade	p	5	0	0
43	F	hard	aluminium	YES	NO	YES	NO	NO	8	agriculture	p	8	0	0
26	F	earth	aluminium	NO	NO	YES	NO	NO		dressmaker	p	6	3	0
70	M	hard	aluminium	YES	NO	YES	YES	YES	4	agriculture	s	3	0	0
44	M	semi-hard	aluminium	NO	NO	YES	YES	NO		mason	s	9	1	0
49	F	semi-hard	aluminium	NO	NO	YES	YES	NO		Household	p	18	1	0
21	F	hard	aluminium	YES	NO	YES	NO	NO	6	none	p	5	1	0
43	F	earth	aluminium	NO	NO	YES	YES	NO		agriculture	p	13	4	0
74	M	earth	aluminium	NO	NO	YES	YES	NO		none	s	6	3	0
31	M	earth	aluminium	NO	NO	YES	YES	NO		trade	s	5	0	0
26	F	semi-hard	aluminium	NO	NO	NO	NO	NO	7	trade	p	5	2	0
23	M	earth	aluminium	NO	NO	YES	YES	NO		student	u	16	0	0
60	F	semi-hard	aluminium	NO	NO	YES	NO	NO	4	agriculture	s	4	0	0
34	F	hard	aluminium	NO	NO	YES	YES	YES	5	agriculture	p	14	2	0
65	M	hard	aluminium	YES	NO	NO	NO	NO	6	agriculture	u	6	2	0
42	M	earth	aluminium	NO	NO	YES	NO	YES	3	agriculture	s	13	1	0
35	F	hard	aluminium	NO	NO	NO	YES	NO	2	agriculture	p	8	3	0
42	F	aluminium	aluminium	NO	NO	NO	NO	NO	3	agriculture	p	9	1	0
71	F	hard	aluminium	YES	NO	YES	NO	NO	3	agriculture	s	4	0	0
62	F	semi-hard	aluminium	NO	NO	YES	YES	NO	4	agriculture	p	5	0	0
31	F	earth	aluminium	NO	NO	YES	YES	NO	4	agriculture	p	1	0	0
38	F	earth	aluminium	NO	NO	YES	YES	NO	3	Household	p	8	1	0
52	F	earth	aluminium	NO	NO	YES	NO	NO	3	agriculture	p	3	0	0
41	F	hard	aluminium	YES	NO	YES	NO	NO	3	agriculture	p	1	0	0
20	F	semi-hard	aluminium	NO	NO	NO	NO	NO	3	student	s	8	3	0
49	F	hard	aluminium	NO	NO	NO	NO	NO	2	Household	p	1	0	0
41	M	aluminium	aluminium	NO	NO	YES	YES	YES	4	agriculture	p	2	0	0
18	M	hard	aluminium	NO	NO	NO	YES	NO	3	trade	s	6	1	0
50	M	hard	aluminium	YES	NO	YES	YES	NO	5	ingenieur	u	1	0	0
51	F	hard	aluminium	NO	NO	YES	YES	NO	4	trade	s	2	0	0
39	M	earth	aluminium	NO	NO	YES	YES	NO	3	mixed	s	5	0	0
83	M	hard	aluminium	YES	NO	NO	YES	NO	4	police officer	u	4	2	0
45	M	earth	aluminium	NO	NO	YES	YES	YES	3	agriculture	s	7	2	0
25	F	earth	aluminium	NO	NO	YES	YES	YES	2	hairdresser	s	4	0	0
71	M	earth	aluminium	NO	NO	YES	YES	YES	3	agriculture	p	9	0	0
31	F	semi-hard	aluminium	NO	NO	NO	YES	YES	4	Household	s	8	3	0
38	F	semi-hard	aluminium	NO	NO	YES	YES	YES	2	Household	p	5	1	0
75	M	earth	aluminium	NO	NO	YES	YES	YES	4	agriculture	s	2	0	0
69	F	hard	aluminium	NO	NO	NO	YES	YES	3	dressmaker	p	7	0	0
63	F	semi-hard	aluminium	NO	NO	YES	YES	YES	2	agriculture	aucun	2	0	127.9
62	F	earth	aluminium	NO	NO	YES	YES	YES	5	agriculture	p	3	0	0
60	M	hard	aluminium	NO	NO	YES	YES	YES	4	agriculture	p	4	0	0
44	M	hard	aluminium	NO	NO	YES	YES	YES	3	driver	p	5	0	275.9
37	M	earth	aluminium	NO	NO	YES	YES	NO	2	Mason	s	1	0	134
44	M	earth	aluminium	NO	NO	YES	YES	NO	4	Mason	s	9	0	0
32	F	earth	aluminium	NO	NO	YES	YES	YES	4	Household	p	6	0	0
80	F	hard	aluminium	NO	NO	NO	NO	NO	3	none	aucun	5	0	0
46	F	hard	aluminium	YES	NO	YES	NO	NO	3	Household	p	7	1	0
58	F	hard	aluminium	YES	YES	NO	NO	NO	4	none	s	9	3	0
56	M	aluminium	aluminium	NO	NO	YES	YES	YES	8	none	u	2	1	0
56	M	semi-hard	aluminium	NO	NO	NO	YES	YES	4	none	u	5	1	0
70	F	hard	aluminium	YES	NO	YES	NO	NO	3	trade	s	2	0	484.6
36	M	earth	aluminium	NO	NO	YES	NO	NO	3	technician	s	6	2	0
40	M	hard	aluminium	NO	NO	NO	YES	NO	4	electrician	s	3	1	0
49	F	earth	aluminium	NO	NO	NO	NO	NO	4	agriculture	s	11	1	0
32	F	hard	aluminium	NO	NO	NO	YES	NO	3	none	s	5	1	848.9
48	M	semi-hard	aluminium	YES	NO	NO	YES	YES		agriculture	s	5	1	0
54	M	hard	aluminium	YES	NO	YES	YES	NO		agriculture	p	7	0	0
43	M	earth	aluminium	NO	NO	YES	YES	YES		agriculture	s	11	1	0
72	M	hard	aluminium	YES	NO	NO	YES	NO		agentsante	s	6	1	0
40	M	hard	aluminium	YES	NO	NO	YES	NO		agriculture	s	3	0	0
34	M	hard	aluminium	NO	NO	NO	YES	NO		Mason	s	9	2	0
59	F	hard	aluminium	NO	NO	NO	YES	NO		trade	s	6	0	0
43	F	semi-hard	aluminium	NO	NO	YES	NO	NO		Household	p	7	0	623.9
64	F	hard	aluminium	NO	NO	NO	YES	NO		none	p	20	6	0
49	F	hard	aluminium	NO	NO	NO	YES	NO		none	s	3	0	0
37	M	hard	aluminium	NO	NO	NO	YES	NO		technician	s	7	1	0
60	M	earth	aluminium	NO	NO	YES	YES	YES		agriculture	p	11	3	0
27	F	earth	aluminium	YES	NO	YES	NO	NO		agriculture	s	16	5	0
20	M	earth	aluminium	NO	NO	YES	NO	NO		student	s	5	0	0
65	F	hard	aluminium	NO	NO	YES	NO	YES		agriculture	s	3	2	0
19	M	earth	aluminium	NO	NO	YES	YES	NO		none	s	7	2	0
27	M	earth	aluminium	YES	NO	YES	YES	YES		ingenieur	u	8	1	0
28	M	semi-hard	aluminium	YES	NO	NO	YES	YES		none	aucun	2	0	0
51	M	earth	aluminium	NO	NO	YES	YES	NO		agriculture	s	12	4	0
22	F	earth	aluminium	YES	NO	NO	YES	NO		none	s	14	2	0
26	F	earth	aluminium	NO	NO	YES	NO	YES		nurse	u	20	2	0
74	F	earth	aluminium	YES	NO	NO	NO	NO		agriculture	p	7	1	0
80	M	hard	aluminium	YES	NO	NO	YES	NO		none	p	12	1	0
26	F	hard	aluminium	YES	NO	NO	NO	NO		trade	p	7	3	0
53	M	hard	aluminium	NO	NO	NO	YES	YES		agriculture	p	5	1	0
48	M	earth	aluminium	NO	NO	YES	NO	NO		agriculture	p	2	0	0
64	M	earth	aluminium	NO	NO	YES	YES	YES		agriculture	s	5	0	0
68	M	hard	aluminium	NO	NO	NO	YES	YES		agriculture	s	15	1	0
33	F	hard	aluminium	YES	NO	NO	NO	NO		agriculture	s	2	0	0
63	F	semi-hard	aluminium	NO	YES	NO	NO	NO		agriculture	s	4	0	0
57	F	hard	aluminium	NO	NO	NO	NO	NO		agriculture	s	9	3	0
61	F	hard	aluminium	YES	NO	YES	NO	NO		agriculture	p	8	1	0
45	F	hard	aluminium	NO	NO	YES	NO	NO		agriculture	s	5	0	0
61	F	hard	aluminium	NO	NO	YES	NO	YES		agriculture	s	9	2	0
35	F	hard	aluminium	YES	NO	NO	NO	NO		agriculture	s	3	0	0
42	F	hard	aluminium	NO	NO	NO	NO	NO		agriculture	s	4	0	0
27	M	hard	aluminium	NO	YES	NO	NO	NO		trade	u	15	4	0
31	M	wood	aluminium	YES	NO	YES	YES	YES		agriculture	p	5	0	0
