# Supplementary material for: Knowledge, attitudes and practices towards malaria in a peri-urban Cameroonian village: Persistent silent transmission despite satisfactory awareness
Source: PLoS One. 2026 May 27;21(5):e0348617. doi: 10.1371/journal.pone.0348617 (PMC13215510; doi:10.1371/journal.pone.0348617)
Supplement: S3 Dataset — (XLSX) [file pone.0348617.s003.xlsx]

## Sheet: Feuil1
obsevations	ages	sexe	house_type	roof_type	Avant_toit	ceiling	holes_walls	holes_windows	holes_doors	Nbr_bedrooms	occupation	education	Nbr_people	children<5years	knowledge_score	attitude_score	practice_score
1	70	F	hard	aluminium	YES	NO	NO	NO	NO	3	trade	s	5	0	6	4	4
2	28	M	terre	aluminium	NO	NO	NO	NO	NO	4	other	u	8	3	8	7	3
3	34	F	semi-hard	aluminium	NO	NO	NO	NO	NO	6	trade	s	13	1	5	5	3
4	53	F	earth	aluminium	NO	NO	NO	YES	YES	4	agriculture	p	9	2	5	7	4
5	50	F	semi-hard	aluminium	NO	YES	NO	NO	NO	5	agriculture	p	9	2	6	5	3
6	34	F	earth	aluminium	NO	NO	YES	YES	NO	5	other	s	11	4	2	7	4
7	67	F	earth	aluminium	NO	NO	YES	YES	NO	4	trade	p	12	1	3	4	4
8	50	M	earth	aluminium	NO	NO	NO	YES	NO		trade	s	3	0	5	7	2
9	65	M	semi-hard	aluminium	NO	NO	NO	YES	NO	3	agriculture	s	2	0	4	8	4
10	19	M	earth	aluminium	NO	NO	NO	NO	NO	3	other	s	4	0	4	7	3
11	63	F	earth	aluminium	NO	NO	YES	YES	NO	4	trade	p	5	0	4	6	4
12	43	F	hard	aluminium	YES	NO	YES	NO	NO	8	agriculture	p	8	0	4	5	4
13	26	F	earth	aluminium	NO	NO	YES	NO	NO		other	p	6	3	5	10	4
14	70	M	hard	aluminium	YES	NO	YES	YES	YES	4	agriculture	s	3	0	6	6	3
15	44	M	semi-hard	aluminium	NO	NO	YES	YES	NO		other	s	9	1	7	9	4
16	49	F	semi-hard	aluminium	NO	NO	YES	YES	NO		other	p	18	1	4	4	4
17	21	F	hard	aluminium	YES	NO	YES	NO	NO	6	none	p	5	1	5	7	4
18	43	F	earth	aluminium	NO	NO	YES	YES	NO		agriculture	p	13	4	5	7	4
19	74	M	earth	aluminium	NO	NO	YES	YES	NO		none	s	6	3	7	9	4
20	31	M	earth	aluminium	NO	NO	YES	YES	NO		trade	s	5	0	4	8	4
21	26	F	semi-hard	aluminium	NO	NO	NO	NO	NO	7	trade	p	5	2	7	10	4
22	23	M	earth	aluminium	NO	NO	YES	YES	NO		other	u	16	0	7	7	3
23	60	F	semi-hard	aluminium	NO	NO	YES	NO	NO	4	agriculture	s	4	0	4	10	4
24	34	F	hard	aluminium	NO	NO	YES	YES	YES	5	agriculture	p	14	2	6	6	4
25	65	M	hard	aluminium	YES	NO	NO	NO	NO	6	agriculture	u	6	2	7	9	3
26	42	M	earth	aluminium	NO	NO	YES	NO	YES	3	agriculture	s	13	1	5	9	3
27	35	F	hard	aluminium	NO	NO	NO	YES	NO	2	agriculture	p	8	3	5	6	3
28	42	F	aluminium	aluminium	NO	NO	NO	NO	NO	3	agriculture	p	9	1	5	4	4
29	71	F	hard	aluminium	YES	NO	YES	NO	NO	3	agriculture	s	4	0	7	5	3
30	62	F	semi-hard	aluminium	NO	NO	YES	YES	NO	4	agriculture	p	5	0	6	7	4
31	31	F	earth	aluminium	NO	NO	YES	YES	NO	4	agriculture	p	1	0	4	3	4
32	38	F	earth	aluminium	NO	NO	YES	YES	NO	3	other	p	8	1	6	7	4
33	52	F	earth	aluminium	NO	NO	YES	NO	NO	3	agriculture	p	3	0	5	8	4
34	41	F	hard	aluminium	YES	NO	YES	NO	NO	3	agriculture	p	1	0	6	6	4
35	20	F	semi-hard	aluminium	NO	NO	NO	NO	NO	3	other	s	8	3	7	9	4
36	49	F	hard	aluminium	NO	NO	NO	NO	NO	2	other	p	1	0	5	1	4
37	41	M	aluminium	aluminium	NO	NO	YES	YES	YES	4	agriculture	p	2	0	4	4	4
38	18	M	hard	aluminium	NO	NO	NO	YES	NO	3	trade	s	6	1	4	6	2
39	50	M	hard	aluminium	YES	NO	YES	YES	NO	5	other	u	1	0	4	9	4
40	51	F	hard	aluminium	NO	NO	YES	YES	NO	4	trade	s	2	0	4	9	4
41	39	M	earth	aluminium	NO	NO	YES	YES	NO	3	other	s	5	0	4	8	2
42	83	M	hard	aluminium	YES	NO	NO	YES	NO	4	other	u	4	2	4	4	4
43	45	M	earth	aluminium	NO	NO	YES	YES	YES	3	agriculture	s	7	2	4	5	3
44	25	F	earth	aluminium	NO	NO	YES	YES	YES	2	other	s	4	0	4	9	4
45	71	M	earth	aluminium	NO	NO	YES	YES	YES	3	agriculture	p	9	0	5	4	4
46	31	F	semi-hard	aluminium	NO	NO	NO	YES	YES	4	other	s	8	3	4	4	2
47	38	F	semi-hard	aluminium	NO	NO	YES	YES	YES	2	other	p	5	1	3	10	2
48	75	M	earth	aluminium	NO	NO	YES	YES	YES	4	agriculture	s	2	0	4	4	3
49	69	F	hard	aluminium	NO	NO	NO	YES	YES	3	other	p	7	0	5	8	4
50	63	F	semi-hard	aluminium	NO	NO	YES	YES	YES	2	agriculture	aucun	2	0	4	7	4
51	62	F	earth	aluminium	NO	NO	YES	YES	YES	5	agriculture	p	3	0	5	9	4
52	60	M	hard	aluminium	NO	NO	YES	YES	YES	4	agriculture	p	4	0	5	10	3
53	44	M	hard	aluminium	NO	NO	YES	YES	YES	3	other	p	5	0	5	6	3
54	37	M	earth	aluminium	NO	NO	YES	YES	NO	2	other	s	1	0	5	5	4
55	44	M	earth	aluminium	NO	NO	YES	YES	NO	4	other	s	9	0	4	6	2
56	32	F	earth	aluminium	NO	NO	YES	YES	YES	4	other	p	6	0	5	5	3
57	80	F	hard	aluminium	NO	NO	NO	NO	NO	3	none	aucun	5	0	5	5	3
58	46	F	hard	aluminium	YES	NO	YES	NO	NO	3	other	p	7	1	5	8	4
59	58	F	hard	aluminium	YES	YES	NO	NO	NO	4	none	s	9	3	5	5	4
60	56	M	aluminium	aluminium	NO	NO	YES	YES	YES	8	none	u	2	1	6	5	4
61	56	M	semi-hard	aluminium	NO	NO	NO	YES	YES	4	none	u	5	1	6	6	4
62	70	F	hard	aluminium	YES	NO	YES	NO	NO	3	trade	s	2	0	7	9	3
63	36	M	earth	aluminium	NO	NO	YES	NO	NO	3	other	s	6	2	2	9	3
64	40	M	hard	aluminium	NO	NO	NO	YES	NO	4	other	s	3	1	5	9	3
65	49	F	earth	aluminium	NO	NO	NO	NO	NO	4	agriculture	s	11	1	1	4	2
66	32	F	hard	aluminium	NO	NO	NO	YES	NO	3	none	s	5	1	4	9	3
67	48	M	semi-hard	aluminium	YES	NO	NO	YES	YES		agriculture	s	5	1	3	5	4
68	54	M	hard	aluminium	YES	NO	YES	YES	NO		agriculture	p	7	0	5	8	3
69	43	M	earth	aluminium	NO	NO	YES	YES	YES		agriculture	s	11	1	7	5	3
70	72	M	hard	aluminium	YES	NO	NO	YES	NO		other	s	6	1	6	6	4
71	40	M	hard	aluminium	YES	NO	NO	YES	NO		agriculture	s	3	0	5	8	3
72	34	M	hard	aluminium	NO	NO	NO	YES	NO		other	s	9	2	5	6	4
73	59	F	hard	aluminium	NO	NO	NO	YES	NO		trade	s	6	0	5	6	4
74	43	F	semi-hard	aluminium	NO	NO	YES	NO	NO		other	p	7	0	5	10	2
75	64	F	hard	aluminium	NO	NO	NO	YES	NO		none	p	20	6	5	7	4
76	49	F	hard	aluminium	NO	NO	NO	YES	NO		none	s	3	0	5	11	3
77	37	M	hard	aluminium	NO	NO	NO	YES	NO		other	s	7	1	4	9	4
78	60	M	earth	aluminium	NO	NO	YES	YES	YES		agriculture	p	11	3	6	7	4
79	27	F	earth	aluminium	YES	NO	YES	NO	NO		agriculture	s	16	5	6	7	4
80	20	M	earth	aluminium	NO	NO	YES	NO	NO		other	s	5	0	2	4	3
81	65	F	hard	aluminium	NO	NO	YES	NO	YES		agriculture	s	3	2	5	7	4
82	19	M	earth	aluminium	NO	NO	YES	YES	NO		none	s	7	2	5	8	4
83	27	M	earth	aluminium	YES	NO	YES	YES	YES		other	u	8	1	5	5	4
84	28	M	semi-hard	aluminium	YES	NO	NO	YES	YES		none	aucun	2	0	4	5	4
85	51	M	earth	aluminium	NO	NO	YES	YES	NO		agriculture	s	12	4	5	10	4
86	22	F	earth	aluminium	YES	NO	NO	YES	NO		none	s	14	2	6	7	4
87	26	F	earth	aluminium	NO	NO	YES	NO	YES		other	u	20	2	7	5	4
88	74	F	earth	aluminium	YES	NO	NO	NO	NO		agriculture	p	7	1	5	5	3
89	80	M	hard	aluminium	YES	NO	NO	YES	NO		none	p	12	1	5	8	4
90	26	F	hard	aluminium	YES	NO	NO	NO	NO		trade	p	7	3	7	3	4
91	53	M	hard	aluminium	NO	NO	NO	YES	YES		agriculture	p	5	1	3	7	3
92	48	M	earth	aluminium	NO	NO	YES	NO	NO		agriculture	p	2	0	4	6	3
93	64	M	earth	aluminium	NO	NO	YES	YES	YES		agriculture	s	5	0	5	4	3
94	68	M	hard	aluminium	NO	NO	NO	YES	YES		agriculture	s	15	1	6	4	4
95	33	F	hard	aluminium	YES	NO	NO	NO	NO		agriculture	s	2	0	7	5	3
96	63	F	semi-hard	aluminium	NO	YES	NO	NO	NO		agriculture	s	4	0	9	5	4
97	57	F	hard	aluminium	NO	NO	NO	NO	NO		agriculture	s	9	3	6	7	4
98	61	F	hard	aluminium	YES	NO	YES	NO	NO		agriculture	p	8	1	7	9	4
99	45	F	hard	aluminium	NO	NO	YES	NO	NO		agriculture	s	5	0	7	7	4
100	61	F	hard	aluminium	NO	NO	YES	NO	YES		agriculture	s	9	2	7	7	4
101	35	F	hard	aluminium	YES	NO	NO	NO	NO		agriculture	s	3	0	6	10	4
102	42	F	hard	aluminium	NO	NO	NO	NO	NO		agriculture	s	4	0	7	9	4
103	27	M	hard	aluminium	NO	YES	NO	NO	NO		trade	u	15	4	6	6	4
104	31	M	wood	aluminium	YES	NO	YES	YES	YES		agriculture	p	5	0	5	6	2
