# Supplementary material for: Knowledge, attitudes and practices towards malaria in a peri-urban Cameroonian village: Persistent silent transmission despite satisfactory awareness
Source: PLoS One. 2026 May 27;21(5):e0348617. doi: 10.1371/journal.pone.0348617 (PMC13215510; doi:10.1371/journal.pone.0348617)
Supplement: S4 Dataset — (XLSX) [file pone.0348617.s004.xlsx]

## Sheet: identification
	codes	ages	sexe	occupation	education	house type	roof type	eave	ceiling	holes(openings)
										walls	windows	doors
1	EM1	70	F		s	hard	aluminum	yes	no	no	no	no
	EM2	28	M		u	earth	aluminum	no	no	no	no	no
	EM3	34	F		s	mixed	aluminum	no	no	no	no	no
	EM4	53	F		p	earth	aluminum	no	no		oui
	EM5	50	F		P	mixed	aluminum	no	yes	no	no	no
	EM6	34	F		s	earth	aluminum	no	no	yes	oui	no
	EM7	67	F		p	earth	aluminum	no	no	yes	oui
	EM8	50	M		s	earth	aluminum	no	no		oui
	EM9	65	M		s	mixed	aluminum	no	no		oui
	EM10	19	M		s	earth	aluminum	no	no
	EM11	63	F		p	earth	aluminum	no	no	yes	oui
	EM12	43	F		p	hard	aluminum	yes	no	yes
	EM13	26	F		p	earth	aluminum	no	no	yes
	EM14	70	M		s	hard	aluminum	yes	no	yes	oui	yes
	EM15	44	M		s	mixed	aluminum	no	no	yes	oui
	EM16	49	F		p	mixed	aluminum	no	no	yes	oui
	EM17				p	hard	aluminum	yes	no	yes
	EM18				p	earth	aluminum	no	no	yes	oui
	EM19				s	earth	aluminum	no	no	yes	oui
	EM20				s	earth	aluminum	no	no	yes	oui
	EM21				p	mixed	aluminum	no	no
	EM22				u	earth	aluminum	no	no	yes	oui
	EM23				s	mixed	aluminum	no	no	yes
	EM24				p	hard	aluminum	no	no	yes	oui	yes
	EM25				u	hard	aluminum	yes	yes
	EM26				s	earth	aluminum	no	no	yes		yes
	EM27				p	hard	aluminum	no	no		oui
	EM28			agricultrice	p	aluminium	aluminum	no	no	no	no	no
	EM29			agricultrice	s	hard	aluminum	yes	no	yes
	EM30				p	mixed	aluminum	no	no	yes	oui
	EM31			agricultrice	p	earth	aluminum	no	no	yes	oui
	EM32			menagere	p	earth	aluminum	no	no	yes	oui
	EM33			agricultrice	p	earth	aluminum	no	no	yes
	EM34			agricultrice	p	hard	aluminum	yes	no	yes
	EM35			eleve	s	mixed	aluminum	no	no	no	no	no
	EM36			menagere	p	hard	aluminum	no	no	no	no	no
	HM26	41	M	agriculteur	p	aluminium	aluminum	no	no	yes	oui	yes
	HM25	18	M	commerce	s	hard	aluminum	no	no		oui
	HM24	50	M	ingenieur	u	hard	aluminum	yes	no	yes	oui
	HM23	51	F	commerce	s	hard	aluminum	no	no	yes	oui
	HM22	39		mixe	s	earth	aluminum	no	no	yes	oui
	HM21	83	M	officier polic	u	hard	aluminum	yes	no		oui
	HM20	45	M	agriculteur	s	earth	aluminum	no	no	yes	oui	yes
	HM19	25	F	coiffeuse	s	earth	aluminum	no	no	yes	oui	yes
	HM18	71	M		p	earth	aluminum	no	no	yes	oui	yes
	HM17	31	F	menagere	s	mixed	aluminum	no	no		oui	yes
	HM16	38	F	menagere	p	mixed	aluminum	no	no	yes	oui	yes
	HM15	75	M	agriculteur	s	earth	aluminum	no	no	yes	oui	yes
	HM14	69	F	couturiere	p	hard	aluminum	no	no		oui	yes
	HM13	63	F		aucun	mixed	aluminum	no	no	yes	oui	yes
	HM12	62	F	agricultrice	p	earth	aluminum	no	no	yes	oui	yes
	HM11	60	M	agriculteur	p	hard	aluminum	no	no	yes	oui	yes
	HM110	44	M	conducteur	p	hard	aluminum	no	no	yes	oui	yes
	HM9	37	M	Macon	s	earth	aluminum	no	no	yes	oui
	HM8	44	M	Macon	s	earth	aluminum	no	no	yes	oui
	HM7	32	F	menagere	p	earth	aluminum	no	no	yes	oui	yes
	HM6	80	F	aucun	aucun	hard	aluminum	no	no	no	no	no
	HM5	46	F	menagere	p	hard	aluminum	yes	no	yes
	HM4	58	F	aucun	s	hard	aluminum	yes	yes	no	no	no
	HM3	56	M	aucun	u	aluminium	aluminum	no	no	yes	oui	yes
	HM2	56	M	aucun	u	mixed	aluminum	no	no		oui	yes
	HM1	70	F	commerce	s	hard	aluminum	yes	no
	BM1	36	M	technicien	s	earth	aluminum	no	no	yes
	BM7	40	M	electricien	s	hard	aluminum	no	no		oui
	BM9	49	F	agruculture	s	earth	aluminum	no	no	no	no
	BM8	32	F	aucun	s	hard	aluminum	no	no		oui
	BM2	48	M	agriculture	s	mixed	aluminum	yes	no		oui	yes
	BM10	54	M	agriculteur	p	hard	aluminum	no	no	yes	oui
	BM2	43	M	agriculteur	s	earth	aluminum	no	no	yes	oui	yes
	BM3		M	agentd sante	s	hard	aluminum	yes	no		oui
	BM4	nd	M	agriculteur	s	hard	aluminum	yes	no		oui
	BM5	34	M	Macon	s	hard	aluminum	no	no		oui
	BM6	59	F	commerce	s	hard	aluminum	no	no		oui
	BM12	43	F	menagere	p	mixed	aluminum	no	no	yes
	BM11	nd	F	aucun	p	hard	aluminum	no	no		oui
	BM13	49	F	aucun	s	hard	aluminum	no	no		oui
	BM14	37	M	technicien	s	hard	aluminum	no	no		oui
	BM15	60	M	agriculteur	p	earth	aluminum	no	no	yes	oui	yes
	BM17	27	F	agriculteur	s	earth	aluminum	yes	no	yes
	BM20	20	M	eleve	s	earth	aluminum	no	no	yes
	BM18	65	F	agricultrice	s	hard	aluminum	no	no	yes		yes
	BM22	19	M	aucun	s	earth	aluminum	no	no	yes	oui
	BM16	27	M	ingenieur	u	earth	aluminum	yes	no	yes	oui	yes
	BM19	28	M	aucun	aucun	mixed	aluminum	yes	no	no	oui	yes
	SM1	51	M	agriculteur/artisant	s	earth	aluminum	no	no	yes	oui
	SM4	nd	F	aucun	s	earth	aluminum	yes	no		oui
	SM3	26	F	infirmiere	u	earth	aluminum	no	no	yes		yes
	SM9	74	F	agriculturice	p	earth	aluminum	yes	no	no	no	no
	SM6	80	M	retraite	p	hard	aluminum	yes	no		oui
	SM5	26	F	commerce	p	hard	aluminum	yes	no	no	no	no
	SM7	53	M	agriculture	p	hard	aluminum	no	no		oui	yes
	SM8		M	agriculteur	p	earth	aluminum	no	no	yes
	SM11	64	M	agriculteur	s	earth	aluminum	no	no	yes	oui	yes
	SM10	68	M	agriculteur	s	hard	aluminum	no	no		oui	yes
	SMM2	33	F	agricultrice	s	hard	aluminum	yes	no
	SMM1	63	F	agricultrice	s	mixed	aluminum	no	yes	no	no	no
	SMM8	57	F	agricultrice	s	hard	aluminum	no	no	no	no	no
	SMM7	61	F		p	hard	aluminum	yes	no	yes
	SMM6	45	F	agricultrice	s	hard	aluminum	no	no	yes
	SMM	61	nd		s	hard	aluminum	no	no	yes		yes
	SMM9	nd	F	agricultrice	s	hard	aluminum	yes	no	no	no	no
	SMM3	42	F	agricultrice	s	hard	aluminum	no	no	no	no	no
	SMM4	nd	M	agriculteur	u	hard	aluminum	no	yes
	SMM10	nd	M	agriculteur	p	wood	aluminum	yes	no	yes	oui	yes

## Sheet: 1
codes	number of inhabitant/house		what is resposible of malaria	symptoms	is house protect?		laquel.protege.plus	frequence of fever/year		how many people doing malaria/year		Sesaon when most cases are observed
	total	children<5ans			yes	no	dure	>15	0-14	>15	0-14	dry	raining
EM1	5	0	mosquito	cephales,courbature		non	yes	4	nd	5		yes
EM2	8	3	mosquito	cephales,fatigue,fievre,anorexie		non	yes	6	12	8			yes
EM3	13	1	cold	froid,cephales,fatigue		non	yes	nd	nd	12	1	yes
EM4	9	2	mosquito	cephales,fatigue		non	yes	2	nd	7	2	yes
EM5	9	2	mosquito	fievre,vomis	nd	nd	yes	nd	nd	9	2	yes	yes
EM6	11	4	mosquito	fievre	nd	nd	yes	nd	2	11	all	nd	nd
EM7	12	1	mosquito	fievre,froid		non	yes	nd	nd	12	all	nd	nd
EM8	3	0	mosquito	courbature,cephales,mal de dos		non	yes	3		3	all		yes
EM9	2	0	mosquito	courbature,cephales,mal de cou	yes		yes	nd	0	2	all	nd	nd
EM10	4	0	mosquito	RAS		non	yes	nd	0	4	all	yes
EM11	5	0	mosquito	fievre,cephales		non	yes	nd	nd	5	all	nd	nd
EM12	8	0	mosquito	fievre,diahree	yes		yes	10	0	8		yes
EM13	6	3	mosquito	cephales,fatigue		non	yes	4	nd	6
EM14	3	0	mosquito	cou raide,froid,frisson	yes			3		3		yes
EM15	9	1	mosquito	fievre,cephales,courbature		non		nd	nd	9		yes
EM16	18	1	mosquito	anorexie		non	yes	4		18			yes
EM17	5	1	mosquito	courbature	yes		yes		1	5		yes	yes
EM18	13	4	cold	fatigue,mal de dos		non	hard	6	4	13		yes
EM19	6	3	mosquito	fievre,courbature,cephales		non		1	nd	6		yes	yes
EM20	5	0	mosquito	froid,nausee	yes			1		5		yes
EM21	5	2	mosquito	vomis,fievre	yes		hard	1	nd	5		yes	yes
EM22	16	0	mosquito	demangeaisons,fatigue,fievre	no		ras	3		16		yes	yes
EM23	4	0	mosquito	troube de vision	yes		hard	nd	nd	4		yes	yes
EM24	14	2	mangoes	froid,courbature	yes		hard	3	nd	14			yes
EM25	6	2	mosquito	torticoli,bouilloment,courbature		non		nd	nd	6		yes	yes
EM26	13	1	mosquito	frisson,cephales	yes		hard	3	nd	13			yes
EM27	8	3	mosquito	frisson	yes		hard	3	nd	8			yes
EM28	9	1	mosquito	frisson	no			nd	nd	1	4	yes
EM29	4	0	mosquito, cold	fatigue,chaleur	no			2		nd		yes
EM30	5	0	mosquito	frisson,chaleur,cephales	no			2	2	1	1		yes
EM31	1	0	rain,cold	frission	no			nd		1		yes
EM32	8	1	mosquito	courbature,fievre,cephales	no			3	4	8		yes
EM33	3	0	mosquito	courbature,fievre,anemie	no			3	3	1	1	yes
EM34	1	0	mosquito	frisson,courbature	yes			12		1		yes	yes
EM35	8	3	mosquito,dirty, dirty water	fievre,cephales,fatigue	yes			3	3	4	3		yes
EM36	1	0	mosquito	fievre	no			4		1		yes
HM26	2	0	rien	fatigue,fievre			tole	nd	nd	nd	nd	yes
HM25	6	1	mosquito	cephales,fievre			hard	nd	nd	nd	nd	yes
HM24	1	0	mosquito	fievre,cephales,courbature	no		hard	nd		nd
HM23	2	0	mosquito	fievre,cephales,mal de ventre	no		hard	5		1			yes
HM22	5	0	mosquito	courbatures,fievre	no		hard	1	nd	2	nd		yes
HM21	4	2	mosquito	fievre,froid	no		hard	2	nd	4			yes
HM20	7	2	mosquito	froid,courbature	no		hard	3	1	2	2	yes
HM19	4	0	mosquito	fievre,vomis	no		hard	nd	nd	1	1		yes
HM18	9	0	mosquito	fievre,froid	no		hard	3	nd	1	nd	yes	yes
HM17	8	3	mosquito	fievre	no		hard	nd	nd	0	6	yes	yes
HM16	5	1	mosquito	froid	no		hard	nd	2	1	1		yes
HM15	2	0	mosquito	cephales,courbature	no		hard	3		1			yes
HM14	7	0	mosquito	cephales,courbature	no			nd	nd	1	3	yes	yes
HM13	2	0	mosquito	cephales,courbature	no		hard	regular		1		yes
HM12	3	0	mosquito	bouche amere,cephales,courbature	no		hard	regular		1	1	yes
HM11	4	0	mosquito	froid,fatigue	no		nothing	3		1		yes	yes
HM10	5	0	mosquito	froid	no		nothing	5	4	2	2	yes	yes
HM9	1	0	mosquito	courbature,fievre	no		hard	5		1			yes
HM8	9	0	mosquito	fievre,cephales			hard	2	2	3			yes
HM7	6	0	mosquito	mal de ventre,cephales,anemie	no		nothing	nd	3	1	3	yes	yes
HM6	5	0	mosquito	courbature,estomac,tension	no		hard	regular		1		yes	yes
HM5	7	1	mosquito	cephales,fievre	no		nothing	regular	regular	2		yes	yes
HM4	9	3	mosquito	fievre,cephales,mal de ventre	yes		hard	2	regular	2			yes
HM3	2	1	mosquito	fievre,cephales	no		hard	regular	regular	1	1	yes	yes
HM2	5	1	mosquito	fievre,cephales	no		hard	regular	regular	2	0	yes	yes
HM1	2	0	mosquito	froid,frisson,vomis,fatigue,cephales	no		nothing	2		1		yes	yes
BM1	6	2	rien	0	no		hard	1	10	1	2	yes	yes
BM7	3	1	mosquito	fievre,cephales	no		nothing	3	10	2	1	yes	yes
BM9	11	1	rien	0	no		hard	nd	2	1	2		yes
BM8	5	1	mosqito,dirty water	fievre	no		hard	4	30	3	2	yes	yes
BM2	5	1	mosquito	cephales,mal de ventre	no			6	12	2	1	yes
BM10	7	0	mosquito	fievre	yes		hard	1	5	1	5	yes	yes
BM2	11	1	mosquito	fievre,fatigue,vomis,cephales	no		nothing	3	20	2	1	yes
BM3	6	1	mosquito	fatigue,cephales,fievre	no		hard	5	22	6			yes
BM4	3	0	mosquito	fievre	yes		earth	nd	6	1	2	yes	yes
BM5	9	2	mosquito	fievre,troulis	yes		hard	2	4	9			yes
BM6	6	0	mosquito	vomis,fatigue	no		hard	10	3	1	4		yes
BM12	7	0	mosquito	fatigue	yes		hard	4	2	2	3	yes	yes
BM11	20	6	moutmout	fievre,anorexie	no		hard	5	10	all		yes	yes
BM13	3	0	mosquito	fievre,cephales	yes		earth	3	2	all		yes	yes
BM14	7	1	mosquito	bouche sucree,urine jaune	yes		hard	1	10	1	3		yes
BM15	11	3	mosquito	vomis	yes		hard	3	15	all		yes	yes
BM17	16	5	mosquito	cephales,fievre,anorexie	no		nothing	5	6	all		yes
BM20	5	0	mosquito	0	no		hard	3		1			yes
BM18	3	2	mosquito	courbature,froid	no		hard	5	10	all		yes	yes
BM22	7	2	mosquito	fievre,cefales	no		nothing	1	3	1	4	yes	yes
BM16	8	1	mosquito	fievre,courbature,cephales	no		all	12		5			yes
BM19	2	0	mosquito,mangoes,cold	frisson	no		nothing	3		2			yes
SM1	12	4	mosquito	froid,fievre	no		nothing	6	regular	all		yes	yes
SM4	14	2	mosquito	cephales, nausee, fievre	yes		hard	2	5	1	11		yes
SM3	20	2	mosquito	frisson, douleur, vomis	no		hard	3	5	1	9	yes	yes
SM9	7	1	mosquito	courbature,cephale,fievre	no			4	2	all			yes
SM6	12	1	mosquito,fever,flu	froid,fievre	yes		nothing	4	3	2	10		yes
SM5	7	3	mosquito,froid	vomis,fatigue,courbature	no		hard	4	3	all			yes
SM7	5	1	mosquito	froid,	no		hard	2	4	all		yes
SM8	2	0	nothing	froid,fievre	yes		hard	1		1	0	yes	yes
SM11	5	0	mosquito	fievre,frission	no		hard	5	4	all		yes
SM10	15	1	mosquito	froid,fatigue,courbature	no		earth	4	6	all		yes	yes
SMM2	2	0	mosquito	froid,cephales,fatigue	yes		hard	2	0	all		yes
SMM1	4	0	mosquito	froid,courbature,cephales	no			3	4	all		yes	yes
SMM8	9	3	mosquito	fievre,cephales	yes		hard	2	4	all		yes	yes
SMM7	8	1	mosquito	cephales,fatigue,fievre	yes		hard	3	5	all			yes
SMM6	5	0	mosquito	coubature,fievre,vomis	yes		hard	2	4	1	3		yes
SMM5	9	2	mosquito	fievre,cephales,fatigue	no		nothing	2	4	all			yes
SMM9	3	0	mosquito	fatigue,cephales,froid	no		nothing	0	3	0	1		yes
SMM3	4	0	mosquito	froid,frisson,fievre	yes		hard	5		2			yes
SMM4	15	4	mosquito	anemie,fievre			hard		2	1	4	yes	yes
SMM10	5	0	mosquito	froid,fievre	no		hard					yes

## Sheet: 2
	codes	is mosquitoes split at nigth		mesure of prevention available				when most use LLINs				Time of possession of the LLINs				Acquiring LLINs				when acquired, LLINs in all the bedrooms?		nber of LLINs possessed/nber of bedroom
		yes	no	nothing	LLINS	insecticides	coils	raining season	dry season	do not use	regular	<6.mois	>6mois	>1an	>2ans	minsante	purchase	donation	autre
1	EM1	yes		yes						yes					oui	nd	nd	nd	nd		no	1//3
2	EM2	yes		yes						yes						yes					no	3//4
3	EM3	yes		yes						yes			yes				yes				no	1//6
3	EM4	yes		yes			yes			yes					yes	yes					no	2//4
3	EM5	yes		yes						yes		yes				yes					no	3//5
3	EM6	yes		yes						yes				yes		yes		yes			no	3//5
3	EM7	yes		nd	nd	nd	nd			nd		nd	nd	nd	nd	nd	nd	nd	nd		no	0//4
3	EM8	yes		yes						yes					yes	yes	yes				yes	3//2
3	EM9	yes		yes						yes					yes	yes					yes	3//4
3	EM10	yes		yes							yes				yes	yes					yes	4//3
3	EM11	yes		yes		yes				yes					yes	yes					no	1//4
3	EM12	yes														yes					no	RAS
3	EM13	yes		yes				yes		yes	yes				yes	yes			yes		no	3//3
3	EM14	yes		yes						yes					yes	yes					no	1//3
3	EM15	yes		yes		yes				yes			yes				yes				no	4//4
3	EM16	yes		yes						yes					yes	yes	yes				no	4//6
3	EM17	yes		yes						yes					yes	yes	yes				yes	3//RAS
3	EM18	yes		yes						yes					yes			yes			no	2//8
3	EM19	yes		yes						yes			yes			yes					yes	2//2
3	EM20	yes		yes						yes		yes				yes	yes				yes	4//3
3	EM21	yes		yes						yes					yes	yes		yes			no	2//RAS
3	EM22	yes		yes						yes					yes	yes	yes				yes	7//RAS
3	EM23		no	yes						yes					yes	yes					no	2//4
3	EM24	yes		yes						yes					yes						no	4//ras
3	EM25	yes		yes				yes		yes	yes				yes	yes					no	4//ras
3	EM26	yes		yes						yes					yes	yes					no	4//6
3	EM27	yes		yes						yes			yes					yes			no	1//ras
3	EM28	yes		yes				yes		yes	yes				yes	yes					no	RAS
3	EM29	yes		yes						yes						yes					no	2//ras
3	EM30	yes		yes						yes					yes	yes					no	5//7
3	EM31	yes																			no	RAS
3	EM32	yes		yes						yes					yes	yes					no	4//4
3	EM33	yes		yes		yes				yes					yes	yes					yes	2//4
3	EM34	yes		yes						yes					yes	yes					no	5//5
3	EM35	yes		yes						yes		yes				yes	yes				yes	3//3
3	EM36	yes																			no	0//6
3	HM25	yes		rien																	no	2//3
3	HM26	yes		yes						yes		yes				yes					no	0//2
3	HM24	yes		yes						yes					yes	yes					yes	1//2
3	HM23	yes		yes						yes					yes			yes			yes	1//2
3	HM22	yes		yes						yes					yes			yes			yes	4//4
3	HM21	yes				yes															no	0//3
3	HM20	yes		yes						yes					yes	yes					no	1//3
3	HM19	yes		yes						yes					yes						yes	2//2
3	HM18	yes		yes						yes					yes	yes					no	2//4
3	HM17	yes		yes						yes		yes					yes				no	1//4
3	HM16	yes		yes						yes		yes					yes				no	3//3
3	HM15	yes		yes						yes					yes	yes					no	1//3
3	HM14	yes		yes						yes					yes	yes					yes	8//5
3	HM13	yes		yes						yes					yes	yes					no	1//3
3	HM12	yes		yes						yes					yes	yes					yes	3//4
3	HM11	yes		yes						yes		yes					yes				no	1//3
3	HM10	yes		yes						yes					yes	yes					no	3//2
3	HM9	yes		yes						yes					yes	yes					yes	5//6
3	HM8	yes		yes						yes					yes		yes				no	2//4
3	HM7	yes		yes						yes					yes	yes					yes	1//2
3	HM6	yes																			no	0//3
3	HM5	yes		yes						yes				yes		yes					no	4//5
3	HM4	yes		yes						yes					yes	yes					no	1//4
3	HM3	yes																			no	0//3
3	HM2	yes		yes		yes				yes					yes	yes					no	3//4
3	HM1	yes		yes						yes		yes						yes			yes	1//4
3	BM1	yes		yes						yes		yes				yes					yes	3//2
3	BM7	yes		yes			yes			yes			yes			yes					yes	3//2
3	BM9	yes		yes						pas de moustiquaire											no	0//3
3	BM8	yes		yes						yes						yes					yes	3//2
3	BM2	yes		yes						yes					yes	yes					no	2//2
3	BM10	yes		yes						yes					yes	yes					yes	4//3
3	BM2	yes		yes	yes					yes						yes					no	0//3
3	BM3	yes		yes						yes					yes	yes					yes	3//2
3	BM4	yes		yes		yes				yes				yes		yes					yes	1//1
3	BM5	yes	no							yes				yes		yes					no	4//4
3	BM6	yes															yes				no	0//2
3	BM12	yes		yes		yes				yes		yes				yes					yes	3//2
3	BM11	yes		yes				oui							yes	yes					no	2//4
3	BM13	yes		yes						yes					yes	yes					yes	3//3
3	BM14	yes		yes						yes		yes					yes				no	1//3
3	BM15	yes		yes						yes					yes	yes					no	3//2
3	BM17	yes		yes						yes					yes			yes			no	3//5
3	BM20	yes		yes						yes	yes		yes			yes					no	3//4
3	BM18	yes		yes						yes				yes		yes					yes	5//4
3	BM22	yes		yes						yes			yes			yes					yes	3//2
3	BM16	yes		yes						yes					yes	yes					yes	4//4
3	BM19	yes		yes							yes				yes		yes				yes	1//1
3	SM1	yes		yes						yes					yes	yes					no	2//3
3	SM4	yes		yes		yes				yes				yes			yes	yes			no	3//2
3	SM3	yes		yes	yes											yes					no	1//4
3	SM9	yes		yes						yes								yes			no	3//4
3	SM6	yes		yes				oui													yes	4//4
3	SM5	yes		yes				non								yes		yes			no	1//3
3	SM7	yes		yes						yes								yes			yes	5//4
3	SM8	yes		yes						yes					yes		yes				no	1//3
3	SM11	yes		yes						yes						yes					no	2//4
3	SM10	yes		yes				yes		yes	yes				yes	yes					no	4//8
3	SMM2	yes		yes						yes					yes		yes				no	0//4
3	SMM1	yes		yes						yes					yes	yes					no	2//3
3	SMM8	yes		yes						yes					yes	yes					yes	3//3
3	SMM7	yes		yes						yes					yes	yes					yes	3//3
3	SMM6	yes		yes						yes						yes	yes				no	1//3
3	SMM5	yes		yes						yes	yes							yes			no	2//4
3	SMM9	yes		yes						yes			yes			yes	yes				yes	2//2
3	SMM3	non		yes						yes					yes	yes					no	3//4
3	SMM4	yes		yes				oui				yes				yes					no	3//3
3	SMM10	yes		yes						yes					yes	yes					yes	3//3
					yes
					yes
					yes
					yes
					yes
					yes
					yes
					yes

## Sheet: 3
codes	sleep regularely under LLNs				slept under LLNs las nigth		.la.nuit.derniere		Closing time for entrances			Reasons not use LLNs regularly			status of the LLINs		How treating the disease			Cost of treating malaria cases	nocturnal activities
	everybody	parents	chidren<5ans	children>5ans	everybody	parents	chidren<5ans	children>5ans	in hours			Regular	heat	by preference	Good	damaged	hopital	automed	paharmacopee	in FCFA	yes	no
EM1		yes				yes				20h					yes			yes		nd
EM2			yes	yes			yes	yes		20h		nd	nd	nd		yes		yes		nd
EM3		yes	yes			yes	yes			21h						yes			yes	nd
EM4		yes	yes			yes	yes			22h		yes			yes				yes	nd
EM5		yes				yes				18h		yes			yes				yes	nd		no
EM6		yes	yes			yes	yes			22h		yes			yes			yes		nd		no
EM7					nd	nd				22h		yes				yes			yes	nd		no
EM8	yes				yes					21h		yes				yes			yes	nd		no
EM9	yes				yes					20h					yes				yes	nd		no
EM10	yes				yes					21h		yes				yes			yes	nd		no
EM11		yes				yes				20h		yes			yes			yes		300		no
EM12										21-22h								yes		150		no
EM13	yes				yes					19h-22h		yes			yes			yes	yes	150		no
EM14		yes				yes				20h30		yes			yes			yes		200		no
EM15	yes	yes				yes				20h		yes			yes			yes	yes	150		no
EM16		yes				yes				20h30					yes				yes	nd		no
EM17	yes				yes					20h30		yes				yes			yes	nd		no
EM18		yes				yes						yes			yes			yes	yes	150		no
EM19	yes				yes					20h30					yes	yes		yes		1500
EM20	yes				yes					21h		yes			yes		yes			15000	yes
EM21	yes				yes					20h			yes		yes			yes	yes	5000		no
EM22	yes				yes					22h		yes				yes			yes	nd		no
EM23	yes				yes					22h		yes			yes		yes		yes	11500		no
EM24		yes				yes				pas d porte		yes				yes		yes	yes	8000		no
EM25	yes				yes					nd		yes			yes			yes		12000		no
EM26		yes	yes			yes	yes			21h		yes			yes			yes		300		no
EM27		yes				yes				20h		yes			yes		yes			10000		no
EM28		yes				yes				19h		yes				yes		yes		300	yes
EM29		yes				yes				20h		yes					yes		yes	1000	yes
EM30		yes		yes		yes		yes		18h		yes			yes			yes		100
EM31										20h		yes								1000
EM32		yes	yes			yes	yes			19h		yes				yes	yes			10000
EM33	yes				yes					19h		yes				yes	yes			7000
EM34		yes			oui					18h30		yes				yes	yes			10000
EM35	yes				yes					20h		yes			yes		yes	yes		2500	yes
EM36										20h		yes								nd	yes
HM26										22h		yes					yes			2000
HM25		yes				yes				19h		yes			yes			yes		nd	yes
HM24	yes				yes					18h		yes			yes			yes		nd	yes
HM23	yes				yes					18h		yes				yes		yes		10000	yes
HM22	yes				yes					21h		yes				yes			yes	10000	yes
HM21										23h		yes					yes			2000
HM20		yes				yes				21h			yes			yes	yes		yes	>2000	yes
HM19	yes				yes					pas d'heure		yes			yes	yes	yes		yes	nd	yes
HM18		yes				yes				23h		yes				yes	yes			nd	yes
HM17		yes				yes				23h		yes			yes		yes			2000	yes
HM16			yes	yes			yes	yes		20h		yes			yes	yes	yes		yes	10000	yes
HM15		yes				yes				nd		yes				yes	yes			nd	yes
HM14	yes				yes					21h		yes		yes		yes	yes		yes	>20000	yes
HM13				yes		yes				23h		yes				yes	yes		yes	>100000	yes
HM12	yes				yes					20h		yes				yes	yes	yes	yes	>30000	yes
HM11	yes				yes					pas d'heure		yes			yes	yes	yes	yes		2000	yes
HM110		yes				yes				20h		yes			yes	yes	yes			>5000	yes
HM9		yes				yes				20h		yes				yes		yes	yes	5000	yes
HM8				yes				yes		23h		yes				yes			yes	>=1000	yes
HM7		yes		yes		yes		yes		21h			yes		yes	yes	yes			nd	yes
HM6										20h		yes					yes			100000
HM5	yes				yes					21h		yes				yes	yes			29000
HM4		yes				yes				20h		yes				yes	yes			>=10000	yes
HM3										18h		yes						yes		nothing
HM2		yes				yes	yes			19h		yes				yes	yes			>=100000	yes
HM1	yes				yes					19h		yes				yes		yes		<=3000
BM1	yes				yes					00h		yes			yes		yes			>50000		no
BM7	yes				yes					21h		yes			yes		yes			15000		no
BM9										19h		yes							yes	nothing
BM8	yes				yes					20h		yes				yes	yes	yes		10000
BM2		yes				yes				20h		yes				yes		yes	yes	2000		no
BM10	yes				yes					22h		yes					yes			15000
BM2					personne					21h		yes					yes			20000
BM3	yes				yes					20h		yes				yes		yes		25000	yes
BM4	yes				yes					20h		yes			yes		yes			20000
BM5	yes				yes					19h		yes		yes		yes			yes	nd	yes
BM11				pas de moustiquaire						18h		yes						yes	yes	2000		no
BM12	yes				yes					23h		yes			yes		yes		yes	70000
BM11		yes				yes							yes		yes			yes	yes	3000
BM13	yes				yes					17h		yes				yes	yes	yes	yes	40000
BM14			yes				yes			17h		yes			yes			yes		230000
BM15								yes		19h		yes				yes		yes	yes	2000
BM17		yes				yes				19h		yes			yes				yes	16000
BM20		yes				yes				23h			yes		yes				yes	nothing
BM18	yes				yes					18h		yes				yes			yes	nothing
BM22	yes				yes					23h		yes				yes		yes		2000
BM16		yes				yes				20h		yes				yes		yes		20000
BM19		yes				yes				22h		yes				yes	yes			1000
SM1	yes			yes	yes			yes		17ha18h		yes				yes	yes	yes	yes	>40000	yes
SM4		yes	yes			yes	yes			21h		yes				yes		yes		2000
SM3		yes				yes				20h			yes			yes	yes	yes		2000
SM9		yes				yes				20h			yes		yes				yes	>20000
SM6	yes				yes					19h			yes		yes		yes			<=50000
SM5										23h						yes			yes	nothing		no
SM7	yes				yes					20h						yes		yes		>3000	yes
SM8		yes				yes				18h						yes			yes	>5000	yes
SM11		yes				yes				21h			yes			yes		yes		>20000
SM10		yes				yes				20h						yes		yes		>30000
SMM2					personne					18h			yes						yes	nothing	yes
SMM1		yes				yes				20h			yes			yes	yes	yes		>20000
SMM8	yes				yes					20h		yes		yes		yes			yes	>2000	yes
SMM7	yes				yes					21h		yes				yes	yes		yes	>30000	yes
SMM6		yes				yes				19h			yes			yes		yes	yes	>15000
SMM5		yes	yes			yes	yes			21h		yes				yes	yes			>20000	yes
SMM9	yes				yes					18h		yes			yes			yes	yes	>2000	yes
SMM3	yes				yes					20h		yes				yes	yes	yes	yes	>30000	yes
SMM4			yes				yes			22h			yes			yes	yes			10000	yes
SMM10	yes				yes					20ha22h			yes			yes	yes			>30000	yes
													yes
													yes	yes
													yes
													yes
													yes
													yes
													yes
